# Supplementary material for: Distinct signatures of calcium activity in brain mural cells
Source: eLife. 2021 Jul 6;10:e70591. doi: 10.7554/eLife.70591 (PMC8294852; doi:10.7554/eLife.70591)
Supplement: Source code 1. [file elife-70591-supp1.zip]

Archive with 2 entries (2 files):
- source_code_file (1).txt
- __MACOSX/._source_code_file (1).txt
